# Supplementary material for: Optimization of S-Nitrosocaptopril Monohydrate Storage Conditions Based on Response Surface Method
Source: Molecules. 2021 Dec 13;26(24):7533. doi: 10.3390/molecules26247533 (PMC8706474; doi:10.3390/molecules26247533)
Supplement: Supplementary file 1 [file molecules-26-07533-s001.zip]

Archive with 1 entries (1 files):
- molecules-1480855-supplementary.pdf
